# Supplementary material for: Preoperative low-dose ketamine has no preemptive analgesic effect in opioid-naïve patients undergoing colon surgery when nitrous oxide is used - a randomized study
Source: F1000Res. 2014 Sep 23;3:226. [Version 1] doi: 10.12688/f1000research.5258.1 (PMC4309164; doi:10.12688/f1000research.5258.1)
Supplement: Data on the effect of preoperative low-dose ketamine in opioid-naïve patients undergoing colon surgery when nitrous oxide is used — The file shows in the ketamine and control groups the original patient’s demographic data, intraoperative analgesic data and duration of surgery, the Visual Analog Scale (VAS) scores from time point 0 to time point 7, and the hemodynamic parameters (blood pressures systolic (tad) and diastolic (tas) in mmHg, respiratory rate (fr), and heart rate (fc)) from time point 0 to time point 7. Variables: Sex: 1=male, 2=female; VAS score between 0 to 10; Remifent (ml): 1 ml=0.01 mg of remifentanil; Morf (mg): morphine administered at the end of surgery. [file f1000research-3-5605-s0000.tgz]

Archive with 1 entries (1 files):
- 442179ec-984a-4732-892e-090f7bc60885_low_dose_ketamine.csv
