# Supplementary material for: Preoperative low-dose ketamine has no preemptive analgesic effect in opioid-naïve patients undergoing colon surgery when nitrous oxide is used - a randomized study
Source: F1000Res. 2014 Sep 23;3:226. [Version 1] doi: 10.12688/f1000research.5258.1 (PMC4309164; doi:10.12688/f1000research.5258.1)
Supplement: Data on the effect of preoperative low-dose ketamine in opioid-naïve patients undergoing colon surgery when nitrous oxide is used — The file shows in the ketamine and control groups the original patient’s demographic data, intraoperative analgesic data and duration of surgery, the Visual Analog Scale (VAS) scores from time point 0 to time point 7, and the hemodynamic parameters (blood pressures systolic (tad) and diastolic (tas) in mmHg, respiratory rate (fr), and heart rate (fc)) from time point 0 to time point 7. Variables: Sex: 1=male, 2=female; VAS score between 0 to 10; Remifent (ml): 1 ml=0.01 mg of remifentanil; Morf (mg): morphine administered at the end of surgery. [file f1000research-3-5605-s0000.tgz › 442179ec-984a-4732-892e-090f7bc60885_low_dose_ketamine.csv]

Num	Ketamine	ASA	sex	age	kg	minute	Remif	morf	VAS_t0	VAS_t1	VAS_t2	VAS_t3	VAS_t4	VAS_t5	VAS_t6	VAS_t7	tas_t0	tas_t1	tas_t2	tas_t3	tas_t4	tas_t5	tas_t6	tas_t7	tad_t0	tad_t1	tad_t2	tad_t3	tad_t4	tad_t5	tad_t6	tad_t7	fr_t0	fr_t1	fr_t2	fr_t3	fr_t4	fr_t5	fr_t6	fr_t7	fc_t0	fc_t1	fc_t2	fc_t3	fc_t4	fc_t5	fc_t6	fc_t7
2	1	2	1	74	68	135	189	8	0	6	3	0	0	0	2	2	130	107	97	101	117	113	100	88	78	53	63	51	60	51	48	70	16	14	10	14	12	15	16	14	84	69	73	76	84	92	100	88
5	1	2	1	54	58	120	220	10	5	7	6	6	4	7	4	3	160	156	146	140	130	130	111	134	89	79	81	76	80	86	63	69	15	12	16	20	22	24	18	20	91	86	102	111	120	122	97	95
7	1	3	1	70	65	170	203	9	2	9	6	0	0	0	0	0	143	109	112	105	87	81	98	90	56	61	33	38	47	44	42	60	31	17	19	14	18	23	21	22	87	86	95	105	100	109	108	104
12	1	2	2	60	80	120	201	15	0	2	1	1	1	0	0	0	157	141	135	131	139	140	134	130	59	67	69	68	56	63	62	85	15	15	19	15	19	17	16	16	89	86	102	86	106	109	99	100
16	1	2	1	75	65	95	140	10	0	3	2	0	0	0	0	0	167	158	136	139	124	111	116	130	78	103	61	62	66	52	56	70	9	20	14	13	14	22	13	16	58	87	78	85	76	73	65	64
17	1	3	1	72	88	90	117	12	0	5	1	1	0	0	0	0	209	215	174	159	183	167	178	170	103	111	92	78	80	71	74	90	13	20	14	10	13	15	18	16	82	82	78	77	85	80	85	84
18	1	2	1	53	86	110	274	15	0	2	0	0	0	0	0	0	152	172	171	193	199	196	205	170	97	85	84	85	97	95	100	100	16	13	16	19	18	18	19	18	59	65	74	78	75	80	82	89
19	1	2	1	61	65	100	140	10	0	4	2	1	1	0	1	0	151	114	114	122	126	127	128	120	72	55	65	59	51	57	70	65	14	148	20	16	20	18	23	18	68	56	67	74	80	70	80	68
20	1	3	1	75	68	105	112	10	0	6	4	0	0	0	0	0	143	110	105	101	113	116	114	110	78	56	44	56	54	59	60	60	19	21	22	23	23	23	26	20	91	91	83	83	73	74	79	92
21	1	3	1	75	70	60	182	14	0	2	0	0	0	1	0	0	145	151	133	154	125	138	122	120	82	54	65	72	74	58	68	70	8	15	15	19	12	14	12	12	92	89	88	91	95	64	92	64
22	1	2	1	72	78	180	603	16	7	10	10	5	2	1	0	0	147	120	140	135	133	129	130	140	69	54	58	58	54	49	55	70	19	15	15	15	13	17	22	20	77	64	65	65	99	71	76	76
23	1	2	2	55	72	145	234	18	3	2	5	4	2	2	1	0	125	122	103	104	102	106	104	100	75	53	51	52	59	50	54	60	10	10	15	16	13	19	11	12	81	57	91	82	91	93	78	88
24	1	2	1	67	55	90	115	12	0	4	4	3	0	0	0	0	170	123	84	86	90	94	113	111	88	71	53	54	54	53	56	55	17	18	20	20	20	16	18	16	92	88	86	106	90	88	84	76
25	1	3	2	73	72	100	229	12	0	5	3	0	0	0	0	0	187	166	172	166	161	152	155	150	104	91	91	84	79	78	78	80	14	16	15	15	16	17	19	14	85	80	75	85	83	71	76	98
30	1	2	2	72	68	165	255	15	2	2	1	0	0	0	0	3	143	121	104	109	105	106	104	120	83	53	49	53	48	50	47	60	16	18	18	19	16	16	14	14	92	89	91	90	95	88	84	84
32	1	2	2	75	57	120	129	10	0	5	2	0	3	0	0	0	134	117	119	112	107	108	100	110	74	63	71	67	64	58	60	70	16	17	19	21	11	10	9	12	76	90	90	86	84	75	67	68
33	1	2	1	75	69	90	112	10	0	0	0	0	0	0	0	0	129	126	126	104	120	139	140	105	50	47	44	53	56	52	66	55	13	15	12	15	19	19	17	14	67	56	62	82	88	94	82	80
36	1	2	1	31	57	270	381	15	6	5	3	6	5	4	4	2	157	159	158	164	163	166	173	140	81	83	81	84	87	89	87	95	16	16	23	22	20	19	20	20	81	83	81	84	87	89	87	95
38	1	2	1	75	70	105	173	10	0	4	1	1	0	0	0	0	188	160	149	141	146	130	126	125	86	85	67	76	64	68	64	60	14	14	16	12	11	13	17	12	101	95	95	95	87	86	89	84
39	1	3	1	75	65	50	32	10	0	2	0	0	0	0	0	0	175	151	127	140	130	120	121	151	85	68	54	74	72	58	54	73	13	19	18	14	17	14	17	17	57	61	72	77	71	71	69	82
40	1	3	1	50	79	105	123	19	0	8	4	4	2	2	0	0	149	111	100	103	117	11	114	107	51	55	46	43	53	51	46	48	13	13	16	20	15	19	15	16	86	88	87	90	100	104	95	91
43	1	2	1	75	73	120	191	10	7	5	2	0	4	2	1	0	130	102	95	89	90	95	91	100	65	53	50	50	48	45	48	60	15	18	14	12	9	9	15	12	71	66	67	61	72	64	70	80
44	1	2	1	70	74	90	134	10	6	8	0	4	3	0	0	1	148	160	132	118	114	99	107	120	70	69	56	48	60	41	46	60	10	12	15	19	15	16	16	14	59	73	70	69	60	65	75	72
45	1	3	2	58	62	90	205	10	8	4	4	2	1	1	0	0	150	162	143	141	129	143	131	127	86	57	69	57	54	60	61	48	17	16	14	16	14	15	16	15	99	88	105	108	109	103	96	100
1	0	3	1	70	55	115	165	6	2	7	2	0	0	0	0	0	160	151	149	169	154	150	139	120	69	75	74	85	55	68	69	60	15	22	18	18	15	16	18	16	73	74	90	87	88	89	93	75
3	0	2	1	64	70	100	189	11	8	6	0	0	1	1	0	1	103	112	98	104	101	92	89	99	66	59	48	59	58	50	49	57	13	16	19	15	19	20	20	18	43	48	60	78	72	78	70	67
4	0	2	2	58	68	100	186	11	7	5	3	2	1	0	0	0	119	115	121	118	106	115	124	125	51	59	63	58	51	54	67	80	14	16	16	16	15	14	14	14	76	70	83	85	81	75	82	96
6	0	2	1	70	88	120	124	12	0	0	0	0	0	0	0	0	178	135	145	153	150	138	142	110	85	76	67	72	77	63	67	55	22	22	19	23	19	22	25	23	104	82	86	91	93	93	95	95
8	0	2	1	69	74	110	203	12	2	2	0	0	2	2	1	1	158	144	112	103	100	100	106	120	79	63	64	55	48	49	57	60	15	13	10	11	14	13	12	12	64	62	65	68	69	77	75	66
9	0	2	1	52	60	90	90	10	5	5	3	0	1	0	0	0	115	108	107	102	106	103	103	90	64	57	54	58	64	53	55	45	15	18	14	17	20	22	25	22	76	71	78	86	92	99	89	84
10	0	2	2	53	88	100	130	15	0	5	3	0	0	0	0	0	155	113	105	114	110	105	106	120	90	62	59	51	56	54	51	70	16	18	16	15	14	19	19	18	71	77	66	72	72	82	84	68
11	0	2	2	70	55	95	120	10	2	1	2	1	1	1	1	1	158	132	115	126	101	119	113	130	66	64	51	58	44	60	56	70	20	19	19	20	30	21	23	20	117	76	78	91	107	104	95	112
13	0	2	2	65	80	90	140	15	0	5	4	0	0	0	0	0	147	134	119	114	110	105	104	110	78	59	54	55	53	50	54	70	14	17	15	17	17	18	16	16	85	68	71	80	83	87	87	84
14	0	2	1	74	89	130	254	10	0	0	0	0	0	0	0	0	131	131	112	121	14	119	117	145	55	43	56	47	47	47	47	60	17	22	23	24	25	24	24	22	64	58	68	66	67	65	69	68
15	0	3	1	72	72	80	127	10	6	8	6	0	0	0	4	6	149	139	99	101	106	103	100	100	79	75	49	52	56	52	59	60	15	18	18	15	22	18	12	19	80	77	82	92	75	71	62	78
26	0	2	1	46	78	130	380	16	4	2	0	0	0	0	0	0	138	142	128	125	128	131	129	123	64	59	61	53	51	40	53	55	20	14	15	17	14	18	14	17	72	59	64	65	66	80	68	70
27	0	3	1	65	90	150	291	15	8	5	0	0	1	0	0	0	163	163	161	172	148	158	157	160	89	86	79	90	72	70	73	85	17	19	19	18	15	21	21	19	130	109	111	113	120	121	116	120
28	0	2	1	41	82	90	190	12	5	0	4	5	3	5	3	3	137	99	102	114	94	105	101	100	71	48	48	52	58	45	52	50	22	22	11	12	19	16	14	14	73	75	78	86	94	94	87	78
29	0	3	1	70	58	140	217	6	1	0	4	4	1	2	0	2	127	106	118	121	130	139	132	136	61	44	53	54	67	73	65	66	13	11	14	12	14	16	14	14	80	82	70	84	101	80	84	80
31	0	2	1	63	64	270	370	15	0	8	5	3	0	0	0	0	141	140	128	119	133	123	134	140	60	57	46	45	48	49	48	60	18	21	17	18	18	21	22	22	84	75	74	76	75	82	83	84
34	0	2	1	60	96	120	176	14	0	2	2	0	0	0	2	0	146	134	119	118	129	136	123	120	77	59	52	52	57	55	57	60	8	13	12	13	15	22	16	18	83	74	75	75	83	86	77	80
35	0	2	2	55	84	105	175	10	0	0	0	0	0	0	0	0	168	146	139	133	125	128	124	120	79	65	69	59	51	49	51	60	14	15	16	15	16	15	16	16	66	62	69	71	66	65	66	64
37	0	3	2	60	76	240	577	16	2	6	2	0	0	0	0	0	150	124	117	106	133	129	146	135	77	52	63	56	65	59	64	60	27	24	29	23	24	26	24	22	107	97	104	108	117	114	104	96
41	0	2	1	74	80	105	170	10	0	4	2	0	0	0	0	1	130	110	108	102	114	102	100	103	48	44	43	47	54	49	45	46	18	19	20	19	17	18	17	19	93	85	85	95	95	102	95	99
42	0	2	2	69	70	90	145	10	0	0	0	0	0	0	0	0	126	95	105	105	125	122	117	110	71	46	49	52	50	47	46	60	71	46	49	52	50	47	46	60	20	14	15	11	13	16	12	14
46	0	3	1	75	93	120	173	15	8	2	0	0	0	0	0	0	162	162	129	119	126	121	121	100	56	75	62	54	49	48	43	40	19	10	12	15	18	15	16	14	68	74	77	83	83	83	89	84
47	0	3	1	75	93	120	173	15	8	2	0	0	0	0	0	0	162	162	129	119	126	121	121	100	56	75	62	54	49	48	43	40	19	10	12	15	18	15	16	14	68	74	77	83	83	83	89	84
48	0	3	1	75	93	120	173	15	8	2	0	0	0	0	0	0	162	162	129	119	126	121	121	100	56	75	62	54	49	48	43	40	19	10	12	15	18	15	16	14	68	74	77	83	83	83	89	84
